# Supplementary material for: Combinatorial Metabolic Engineering and Enzymatic Catalysis Enable Efficient Production of Colanic Acid
Source: Microorganisms. 2022 Apr 22;10(5):877. doi: 10.3390/microorganisms10050877 (PMC9143390; doi:10.3390/microorganisms10050877)
Supplement: Supplementary file 1 [file microorganisms-10-00877-s001.zip]

Archive with 3 entries (3 files):
- microorganisms-1631826 supp proof.pdf
- Supplementary Video S1.mp4
- Supplementary Video S2.mp4
